# Supplementary material for: Quality of life up to 10 years after traumatic brain injury: a cross-sectional analysis
Source: Health Qual Life Outcomes. 2020 Jun 4;18:166. doi: 10.1186/s12955-020-01391-3 (PMC7271485; doi:10.1186/s12955-020-01391-3)
Supplement: Supplementary file 2 — Additional file 2: Figure S2. Multivariate regression model to analyze the effect of TBI severity on QOLIBRI total score (model 1). (A) TBI etiology (p = 0.83), (B) age at TBI (indirectly calculated), (C) age at survey (p = 0.06), and (D) sex distribution (p = 0.91) did not correlate with HRQoL. Table S1 shows results in detail. [file 12955_2020_1391_MOESM2_ESM.zip]

Archive with 4 entries (4 files):
- Additional File 2A.eps
- Additional File 2B.eps
- Additional File 2C.eps
- Additional File 3D.eps
